# Supplementary material for: Deep Sequencing of Early T Stage Colorectal Cancers Reveals Disruption of Homologous Recombination Repair in Microsatellite Stable Tumours with High Mutational Burdens
Source: Cancers (Basel). 2022 Jun 14;14(12):2933. doi: 10.3390/cancers14122933 (PMC9221133; doi:10.3390/cancers14122933)
Supplement: Supplementary file 1 [file cancers-14-02933-s001.zip]

Archive with 3 entries (3 files):
- Supplementary Information_Cancers_JunLi.pdf
- Supplementary Table S1. TCGA.COAD.READ.nonhypermutators.stageIIIA.vs.stageI.xlsx
- Supplementary Table S2. Table of mutations in HRR genes in MSS TMB-H samples.xlsx
